# Supplementary material for: Optimization of Loop-Mediated Isothermal Amplification (LAMP) for the Rapid Detection of Nosocomial Pathogens on Environmental Surfaces
Source: Int J Mol Sci. 2025 Jun 20;26(13):5933. doi: 10.3390/ijms26135933 (PMC12249420; doi:10.3390/ijms26135933)
Supplement: Supplementary file 1 [file ijms-26-05933-s001.zip]

Archive with 1 entries (1 files):
- ijms-3647572-supplementary.pdf
